# Supplementary material for: Genome-Wide Identification and Functional Characterization of the Chloride Channel TaCLC Gene Family in Wheat (Triticum aestivum L.)
Source: Front Genet. 2022 Mar 16;13:846795. doi: 10.3389/fgene.2022.846795 (PMC8966409; doi:10.3389/fgene.2022.846795)
Supplement: Supplementary file 3 [file DataSheet1.ZIP]

Archive with 23 entries (23 files):
- TaCLC-a-6AS-1.png
- TaCLC-a-6AS-2.png
- TaCLC-a-6BS-1.png
- TaCLC-a-6BS-2.png
- TaCLC-a-6DS-1.png
- TaCLC-a-6DS-2.png
- TaCLC-c1-3AS.png
- TaCLC-c1-3DS-1.png
- TaCLC-c1-3DS-2.png
- TaCLC-c2-3AL.png
- TaCLC-c2-3B.png
- TaCLC-c2-3DL.png
- TaCLC-e-3AL.png
- TaCLC-e-3B.png
- TaCLC-f1-6AL.png
- TaCLC-f1-6BL.png
- TaCLC-f1-6DL.png
- TaCLC-f2-7AS.png
- TaCLC-f2-7BS.png
- TaCLC-f2-7DS.png
- TaCLC-g2-2AL.png
- TaCLC-g2-2BL.png
- TaCLC-g2-2DL.png
